# Supplementary material for: Thymocyte Development of Humanized Mice Is Promoted by Interactions with Human-Derived Antigen Presenting Cells upon Immunization
Source: Int J Mol Sci. 2023 Jul 20;24(14):11705. doi: 10.3390/ijms241411705 (PMC10380196; doi:10.3390/ijms241411705)
Supplement: Supplementary file 1 [file ijms-24-11705-s001.zip]

Archive with 6 entries (6 files):
- Supplemental Video legend.pdf
- Supplemental Video S1.mov
- Supplemental Video S2.mov
- Supplemental Video S3.mov
- Supplemental Video S4.mov
- Supplemental Video S5.mov
